# Supplementary material for: How Do Children Reason About Mirrors? A Comparison Between Adults, Typically Developed Children, and Children With Autism Spectrum Disorder
Source: Front Psychol. 2021 Oct 21;12:722213. doi: 10.3389/fpsyg.2021.722213 (PMC8566430; doi:10.3389/fpsyg.2021.722213)
Supplement: Supplementary file 1 [file Data_Sheet_1.xlsx]

## Sheet: Sheet2
Average of overestimation	Column Labels
	adult		adult Total	child		child Total	Grand Total
Row Labels	boy	teddy		boy	teddy
N	0.047619	-0.258065	-0.112994	-0.288889	-0.333333	-0.311111	-0.179775
N		-1.66667	-1.66667				-1.66667
Y				-0.355556	-2.06667	-1.21111	-1.21111
Grand Total	0.047619	-0.302083	-0.138889	-0.322222	-1.2	-0.761111	-0.45

## Sheet: 120
child	autism	sex	age	group	object	position	1	2	3	4	5	6	7	8	9	10	11	12	13	14	15	16	17	18	response	expected	correct	total	expectedTotal	overestimation	bias	expectedBias	overBias	accuracy	rescaled Accuracy	bias1	bias-1	biasCat
91	N	M	10	child	boy	left	0	0	0	0	0	0	0	0	0	0	0	0	1	1	1	0	0	0	000000000000111000	000000000001111100	0	3	5	-2	15	25	-10	3	0.777778	1	0	1
91	N	M	10	child	boy	middle	0	0	0	0	0	0	0	1	1	1	1	0	0	0	0	0	0	0	000000011110000000	000001111111100000	0	4	8	-4	0	0	0	4	0.777778	0	0	0
91	N	M	10	child	boy	right	0	0	1	1	1	1	0	0	0	0	0	0	0	0	0	0	0	0	001111000000000000	001111100000000000	0	4	5	-1	-22	-25	3	4	0.888889	1	0	1
2	N	F	9	child	boy	left	0	0	0	0	0	0	1	1	1	1	1	0	0	0	1	1	1	1	000000111110001111	000000000001111100	0	9	5	4	27	25	2	-3	0.111111	1	0	1
2	N	F	9	child	boy	middle	0	0	0	0	0	0	1	1	1	1	1	1	0	0	0	0	0	0	000000111111000000	000001111111100000	0	6	8	-2	0	0	0	6	1	0	0	0
2	N	F	9	child	boy	right	1	1	1	1	1	1	1	1	1	0	0	0	0	0	0	0	0	0	111111111000000000	001111100000000000	0	9	5	4	-45	-25	-20	1	0.555556	1	0	1
5	N	M	9	child	boy	left	0	0	0	0	0	1	1	1	0	0	0	0	0	0	0	0	0	0	000001110000000000	000000000001111100	0	3	5	-2	-9	25	-34	-3	0.111111	0	-1	-1
5	N	M	9	child	boy	middle	0	0	0	0	0	0	0	0	0	0	0	1	1	1	0	0	0	0	000000000001110000	000001111111100000	0	3	8	-5	12	0	12	1	0.444444	0	0	0
5	N	M	9	child	boy	right	0	0	0	0	0	0	0	0	0	0	0	1	1	1	0	0	0	0	000000000001110000	001111100000000000	0	3	5	-2	12	-25	37	-3	0.111111	0	1	0
6	N	M	9	child	boy	left	0	0	0	0	0	0	1	1	1	1	1	1	0	0	0	0	0	0	000000111111000000	000000000001111100	0	6	5	1	0	25	-25	-6	-0.222222	0	0	0
6	N	M	9	child	boy	middle	0	0	0	0	0	0	1	1	1	1	1	1	0	0	0	0	0	0	000000111111000000	000001111111100000	0	6	8	-2	0	0	0	6	1	0	0	0
6	N	M	9	child	boy	right	0	0	0	0	0	0	0	0	0	1	1	1	1	1	0	0	0	0	000000000111110000	001111100000000000	0	5	5	0	15	-25	40	-5	-0.111111	0	1	0
27	N	F	10	child	boy	left	0	0	1	1	1	1	0	0	0	0	0	0	0	0	0	0	0	0	001111000000000000	000000000001111100	0	4	5	-1	-22	25	-47	-4	0	0	-1	-1
27	N	F	10	child	boy	middle	0	0	0	1	1	1	1	0	0	0	0	0	0	0	0	0	0	0	000111100000000000	000001111111100000	0	4	8	-4	-18	0	-18	0	0.333333	0	0	0
27	N	F	10	child	boy	right	0	0	0	1	1	1	1	1	0	0	0	0	0	0	0	0	0	0	000111110000000000	001111100000000000	0	5	5	0	-20	-25	5	1	0.555556	1	0	1
28	N	F	10	child	boy	left	0	0	0	0	0	0	0	0	1	1	1	1	1	1	0	0	0	0	000000001111110000	000000000001111100	0	6	5	1	14	25	-11	-2	0.222222	1	0	1
28	N	F	10	child	boy	middle	0	0	0	0	0	1	1	1	1	1	1	1	0	0	0	0	0	0	000001111111000000	000001111111100000	0	7	8	-1	-4	0	-4	7	1.11111	0	0	0
28	N	F	10	child	boy	right	0	0	0	0	1	1	1	1	1	1	1	1	0	0	0	0	0	0	000011111111000000	001111100000000000	0	8	5	3	-9	-25	16	-4	0	1	0	1
29	N	F	10	child	boy	left	1	1	1	1	1	1	1	0	0	0	0	0	0	0	0	0	0	0	111111100000000000	000000000001111100	0	7	5	2	-42	25	-67	-7	-0.333333	0	-1	-1
29	N	F	10	child	boy	middle	0	0	0	0	0	0	1	1	1	1	1	1	0	0	0	0	0	0	000000111111000000	000001111111100000	0	6	8	-2	0	0	0	6	1	0	0	0
29	N	F	10	child	boy	right	0	0	0	0	0	0	0	0	0	0	0	0	1	1	1	1	1	1	000000000000111111	001111100000000000	0	6	5	1	39	-25	64	-6	-0.222222	0	1	0
32	N	M	10	child	boy	left	0	0	0	0	0	0	1	1	1	1	0	0	0	0	0	0	0	0	000000111100000000	000000000001111100	0	4	5	-1	-5	25	-30	-4	0	0	-1	-1
32	N	M	10	child	boy	middle	0	0	0	0	0	0	0	1	1	1	1	0	0	0	0	0	0	0	000000011110000000	000001111111100000	0	4	8	-4	0	0	0	4	0.777778	0	0	0
32	N	M	10	child	boy	right	0	0	0	0	0	0	0	0	1	1	1	1	0	0	0	0	0	0	000000001111000000	001111100000000000	0	4	5	-1	5	-25	30	-4	0	0	1	0
34	N	M	10	child	boy	left	0	0	0	0	0	0	0	0	0	0	1	1	1	1	1	1	1	1	000000000011111111	000000000001111100	0	8	5	3	44	25	19	2	0.666667	1	0	1
34	N	M	10	child	boy	middle	1	1	1	1	1	1	1	1	1	1	1	1	1	1	1	1	1	1	111111111111111111	000001111111100000	0	18	8	10	0	0	0	-2	0.111111	0	0	0
34	N	M	10	child	boy	right	1	1	1	1	1	1	1	1	0	0	0	0	0	0	0	0	0	0	111111110000000000	001111100000000000	0	8	5	3	-44	-25	-19	2	0.666667	1	0	1
39	N	M	11	child	boy	left	1	1	1	1	0	0	0	0	0	0	0	0	0	0	0	0	0	0	111100000000000000	000000000001111100	0	4	5	-1	-30	25	-55	-4	0	0	-1	-1
39	N	M	11	child	boy	middle	0	0	0	0	0	1	1	1	1	1	1	0	0	0	0	0	0	0	000001111110000000	000001111111100000	0	6	8	-2	-7	0	-7	6	1	0	0	0
39	N	M	11	child	boy	right	0	0	0	0	0	0	0	0	0	0	0	0	0	1	1	1	1	1	000000000000011111	001111100000000000	0	5	5	0	35	-25	60	-5	-0.111111	0	1	0
40	N	M	10	child	boy	left	0	0	0	0	0	0	0	0	0	0	0	0	0	0	1	1	1	0	000000000000001110	000000000001111100	0	3	5	-2	21	25	-4	3	0.777778	1	0	1
40	N	M	10	child	boy	middle	0	0	0	0	0	0	0	1	1	1	1	0	0	0	0	0	0	0	000000011110000000	000001111111100000	0	4	8	-4	0	0	0	4	0.777778	0	0	0
40	N	M	10	child	boy	right	0	0	1	1	1	0	0	0	0	0	0	0	0	0	0	0	0	0	001110000000000000	001111100000000000	0	3	5	-2	-18	-25	7	3	0.777778	1	0	1
48	N	M	10	child	boy	left	0	0	0	0	0	0	0	0	0	0	0	0	1	1	1	1	0	0	000000000000111100	000000000001111100	0	4	5	-1	22	25	-3	4	0.888889	1	0	1
48	N	M	10	child	boy	middle	0	0	0	0	0	0	0	1	1	1	0	0	0	0	0	0	0	0	000000011100000000	000001111111100000	0	3	8	-5	-2	0	-2	3	0.666667	0	0	0
48	N	M	10	child	boy	right	0	0	1	1	1	0	0	0	0	0	0	0	0	0	0	0	0	0	001110000000000000	001111100000000000	0	3	5	-2	-18	-25	7	3	0.777778	1	0	1
50	N	M	10	child	boy	left	0	0	0	0	0	0	0	0	1	1	1	1	1	1	0	0	0	0	000000001111110000	000000000001111100	0	6	5	1	14	25	-11	-2	0.222222	1	0	1
50	N	M	10	child	boy	middle	0	0	0	0	0	1	1	1	1	1	1	1	1	0	0	0	0	0	000001111111100000	000001111111100000	1	8	8	0	0	0	0	8	1.22222	0	0	0
50	N	M	10	child	boy	right	0	0	0	1	1	1	1	1	1	0	0	0	0	0	0	0	0	0	000111111000000000	001111100000000000	0	6	5	1	-21	-25	4	0	0.444444	1	0	1
58	N	M	9	child	boy	left	1	1	1	1	1	1	1	0	0	0	0	0	0	0	0	0	0	0	111111100000000000	000000000001111100	0	7	5	2	-42	25	-67	-7	-0.333333	0	-1	-1
58	N	M	9	child	boy	middle	0	0	0	0	0	0	1	1	1	1	1	0	0	0	0	0	0	0	000000111110000000	000001111111100000	0	5	8	-3	-3	0	-3	5	0.888889	0	0	0
58	N	M	9	child	boy	right	0	0	0	0	0	0	0	0	0	0	0	0	1	1	1	1	1	1	000000000000111111	001111100000000000	0	6	5	1	39	-25	64	-6	-0.222222	0	1	0
60	N	M	8	child	boy	left	0	0	0	0	0	0	1	1	1	1	1	0	0	0	1	1	1	1	000000111110001111	000000000001111100	0	9	5	4	27	25	2	-3	0.111111	1	0	1
60	N	M	8	child	boy	middle	0	0	0	0	0	0	1	1	1	1	1	1	0	0	0	0	0	0	000000111111000000	000001111111100000	0	6	8	-2	0	0	0	6	1	0	0	0
60	N	M	8	child	boy	right	1	1	1	1	1	1	1	1	1	0	0	0	0	0	0	0	0	0	111111111000000000	001111100000000000	0	9	5	4	-45	-25	-20	1	0.555556	1	0	1
8	Y	M	9	child	boy	left	0	0	0	0	0	0	0	1	1	1	1	0	0	0	0	0	0	0	000000011110000000	000000000001111100	0	4	5	-1	0	25	-25	-4	0	0	0	0
8	Y	M	9	child	boy	middle	0	0	0	0	0	0	0	0	1	1	0	0	0	0	0	0	0	0	000000001100000000	000001111111100000	0	2	8	-6	0	0	0	2	0.555556	0	0	0
8	Y	M	9	child	boy	right	0	0	0	0	0	0	0	0	0	0	0	1	1	1	0	0	0	0	000000000001110000	001111100000000000	0	3	5	-2	12	-25	37	-3	0.111111	0	1	0
12	Y	M	9	child	boy	left	1	1	1	1	1	1	1	1	1	0	0	0	0	0	0	0	0	0	111111111000000000	000000000001111100	0	9	5	4	-45	25	-70	-9	-0.555556	0	-1	-1
12	Y	M	9	child	boy	middle	0	0	0	0	1	1	1	1	1	1	1	1	1	0	0	0	0	0	000011111111100000	000001111111100000	0	9	8	1	-5	0	-5	7	1.11111	0	0	0
12	Y	M	9	child	boy	right	0	0	0	0	0	0	0	0	1	1	1	1	1	1	1	1	0	0	000000001111111100	001111100000000000	0	8	5	3	27	-25	52	-8	-0.444444	0	1	0
13	Y	M	9	child	boy	left	0	0	0	1	1	1	1	1	0	0	0	0	0	0	0	0	0	0	000111110000000000	000000000001111100	0	5	5	0	-20	25	-45	-5	-0.111111	0	-1	-1
13	Y	M	9	child	boy	middle	0	0	0	0	0	0	0	1	1	1	1	0	0	0	0	0	0	0	000000011110000000	000001111111100000	0	4	8	-4	0	0	0	4	0.777778	0	0	0
13	Y	M	9	child	boy	right	0	0	0	0	0	0	0	0	0	0	1	1	1	1	0	0	0	0	000000000011110000	001111100000000000	0	4	5	-1	14	-25	39	-4	0	0	1	0
14	Y	F	9	child	boy	left	0	0	0	0	0	0	0	1	1	1	1	0	0	0	0	0	0	0	000000011110000000	000000000001111100	0	4	5	-1	0	25	-25	-4	0	0	0	0
14	Y	F	9	child	boy	middle	0	0	0	0	0	0	0	1	1	1	1	0	0	0	0	0	0	0	000000011110000000	000001111111100000	0	4	8	-4	0	0	0	4	0.777778	0	0	0
14	Y	F	9	child	boy	right	0	0	0	0	0	0	0	1	1	1	1	0	0	0	0	0	0	0	000000011110000000	001111100000000000	0	4	5	-1	0	-25	25	-4	0	0	0	0
16	Y	F	10	child	boy	left	0	0	0	0	0	0	0	1	1	1	1	1	0	0	0	0	0	0	000000011111000000	000000000001111100	0	5	5	0	3	25	-22	-5	-0.111111	1	0	1
16	Y	F	10	child	boy	middle	0	0	0	0	0	0	0	1	1	1	1	0	0	0	0	0	0	0	000000011110000000	000001111111100000	0	4	8	-4	0	0	0	4	0.777778	0	0	0
16	Y	F	10	child	boy	right	0	0	0	0	0	0	1	1	1	0	0	0	0	0	0	0	0	0	000000111000000000	001111100000000000	0	3	5	-2	-6	-25	19	-3	0.111111	1	0	1
17	Y	F	10	child	boy	left	0	0	0	0	0	0	0	0	0	0	0	0	1	1	1	1	1	0	000000000000111110	000000000001111100	0	5	5	0	30	25	5	5	1	1	0	1
17	Y	F	10	child	boy	middle	0	0	0	0	0	1	1	1	1	1	1	1	1	0	0	0	0	0	000001111111100000	000001111111100000	1	8	8	0	0	0	0	8	1.22222	0	0	0
17	Y	F	10	child	boy	right	0	1	1	1	1	1	0	0	0	0	0	0	0	0	0	0	0	0	011111000000000000	001111100000000000	0	5	5	0	-30	-25	-5	5	1	1	0	1
20	Y	M	10	child	boy	left	0	0	0	0	1	1	1	1	1	1	1	0	0	0	0	0	0	0	000011111110000000	000000000001111100	0	7	5	2	-12	25	-37	-7	-0.333333	0	-1	-1
20	Y	M	10	child	boy	middle	0	0	0	0	0	0	0	1	1	1	1	1	0	0	0	0	0	0	000000011111000000	000001111111100000	0	5	8	-3	3	0	3	5	0.888889	0	0	0
20	Y	M	10	child	boy	right	0	0	0	0	0	0	0	0	1	1	1	1	1	0	0	0	0	0	000000001111100000	001111100000000000	0	5	5	0	9	-25	34	-5	-0.111111	0	1	0
21	Y	M	10	child	boy	left	0	0	0	0	0	0	0	0	1	1	1	1	1	1	1	1	0	0	000000001111111100	000000000001111100	0	8	5	3	27	25	2	0	0.444444	1	0	1
21	Y	M	10	child	boy	middle	1	1	1	1	1	1	1	0	0	0	0	0	0	0	0	0	0	0	111111100000000000	000001111111100000	0	7	8	-1	-42	0	-42	-3	0	0	0	0
21	Y	M	10	child	boy	right	0	0	0	0	1	1	1	1	1	0	0	0	0	0	0	0	0	0	000011111000000000	001111100000000000	0	5	5	0	-15	-25	10	-1	0.333333	1	0	1
22	Y	M	10	child	boy	left	0	0	0	0	0	0	0	0	0	0	0	1	1	1	1	1	1	1	000000000001111111	000000000001111100	0	7	5	2	42	25	17	3	0.777778	1	0	1
22	Y	M	10	child	boy	middle	0	0	0	0	0	0	0	1	1	1	1	0	0	0	0	0	0	0	000000011110000000	000001111111100000	0	4	8	-4	0	0	0	4	0.777778	0	0	0
22	Y	M	10	child	boy	right	1	1	1	1	1	1	1	0	0	0	0	0	0	0	0	0	0	0	111111100000000000	001111100000000000	0	7	5	2	-42	-25	-17	3	0.777778	1	0	1
23	Y	M	10	child	boy	left	1	1	1	1	0	0	0	0	0	0	0	0	0	0	0	0	0	0	111100000000000000	000000000001111100	0	4	5	-1	-30	25	-55	-4	0	0	-1	-1
23	Y	M	10	child	boy	middle	0	0	0	0	0	0	1	1	1	1	0	0	0	0	0	0	0	0	000000111100000000	000001111111100000	0	4	8	-4	-5	0	-5	4	0.777778	0	0	0
23	Y	M	10	child	boy	right	0	0	0	0	0	0	0	0	0	0	0	0	0	0	1	1	1	1	000000000000001111	001111100000000000	0	4	5	-1	30	-25	55	-4	0	0	1	0
43	Y	M	11	child	boy	left	0	0	0	0	0	0	0	1	1	0	1	0	0	1	0	0	0	0	000000011010010000	000000000001111100	0	4	5	-1	4	25	-21	-2	0.222222	1	0	1
43	Y	M	11	child	boy	middle	0	0	0	0	0	0	0	0	1	1	1	0	0	0	0	0	0	0	000000001110000000	000001111111100000	0	3	8	-5	2	0	2	3	0.666667	0	0	0
43	Y	M	11	child	boy	right	0	0	0	0	0	0	1	0	1	1	1	0	0	0	0	0	0	0	000000101110000000	001111100000000000	0	4	5	-1	-1	-25	24	-4	0	1	0	1
44	Y	M	10	child	boy	left	0	0	0	0	0	0	0	0	0	0	0	0	0	1	1	1	1	1	000000000000011111	000000000001111100	0	5	5	0	35	25	10	3	0.777778	1	0	1
44	Y	M	10	child	boy	middle	0	0	0	0	0	0	0	1	1	1	1	0	0	0	0	0	0	0	000000011110000000	000001111111100000	0	4	8	-4	0	0	0	4	0.777778	0	0	0
44	Y	M	10	child	boy	right	1	1	1	1	1	0	0	0	0	0	0	0	0	0	0	0	0	0	111110000000000000	001111100000000000	0	5	5	0	-35	-25	-10	3	0.777778	1	0	1
49	Y	M	10	child	boy	left	0	0	0	0	0	0	0	0	0	0	0	0	0	0	1	1	1	1	000000000000001111	000000000001111100	0	4	5	-1	30	25	5	2	0.666667	1	0	1
49	Y	M	10	child	boy	middle	0	0	0	0	0	0	1	1	1	1	1	1	1	0	0	0	0	0	000000111111100000	000001111111100000	0	7	8	-1	4	0	4	7	1.11111	0	0	0
49	Y	M	10	child	boy	right	1	1	1	1	1	1	0	0	0	0	0	0	0	0	0	0	0	0	111111000000000000	001111100000000000	0	6	5	1	-39	-25	-14	4	0.888889	1	0	1
51	Y	M	10	child	boy	left	1	0	0	0	0	0	0	1	1	1	1	1	1	1	1	0	0	1	100000011111111001	000000000001111100	0	10	5	5	18	25	-7	-4	0	1	0	1
51	Y	M	10	child	boy	middle	1	0	0	0	0	0	1	0	0	0	1	1	1	0	0	0	1	1	100000100011100011	000001111111100000	0	7	8	-1	14	0	14	1	0.444444	0	0	0
51	Y	M	10	child	boy	right	0	0	1	1	1	1	1	1	1	1	1	1	1	1	1	1	0	0	001111111111111100	001111100000000000	0	14	5	9	0	-25	25	-6	-0.222222	0	0	0
59	Y	M	9	child	boy	left	0	0	0	0	1	1	1	1	1	1	1	1	1	0	0	0	0	0	000011111111100000	000000000001111100	0	9	5	4	-5	25	-30	-7	-0.333333	0	-1	-1
59	Y	M	9	child	boy	middle	0	0	0	0	0	1	1	1	1	1	1	0	0	0	0	0	0	0	000001111110000000	000001111111100000	0	6	8	-2	-7	0	-7	6	1	0	0	0
59	Y	M	9	child	boy	right	0	0	0	1	1	1	1	1	1	1	1	1	0	0	0	0	0	0	000111111111000000	001111100000000000	0	9	5	4	-15	-25	10	-3	0.111111	1	0	1
3	N	M	9	child	teddy	left	0	0	0	0	0	0	0	0	0	0	1	1	1	1	1	0	0	0	000000000011111000	000000000001111100	0	5	5	0	20	25	-5	1	0.555556	1	0	1
3	N	M	9	child	teddy	middle	0	0	0	0	0	1	1	1	1	1	1	1	0	0	0	0	0	0	000001111111000000	000001111111100000	0	7	8	-1	-4	0	-4	7	1.11111	0	0	0
3	N	M	9	child	teddy	right	0	0	0	0	0	0	0	0	0	0	0	0	0	0	0	0	0	0	000000000000000000	001111100000000000	0	0	5	-5	0	-25	25	0	0.444444	0	0	0
4	N	M	9	child	teddy	left	0	1	1	1	1	1	1	1	1	1	1	0	0	0	0	0	0	0	011111111110000000	000000000001111100	0	10	5	5	-33	25	-58	-10	-0.666667	0	-1	-1
4	N	M	9	child	teddy	middle	1	1	1	1	1	1	1	1	1	1	1	1	1	1	1	1	1	1	111111111111111111	000001111111100000	0	18	8	10	0	0	0	-2	0.111111	0	0	0
4	N	M	9	child	teddy	right	0	0	0	0	0	0	0	0	0	1	1	1	1	1	1	1	1	1	000000000111111111	001111100000000000	0	9	5	4	45	-25	70	-9	-0.555556	0	1	0
7	N	M	9	child	teddy	left	0	0	1	1	1	1	0	0	0	0	0	0	0	0	0	0	0	0	001111000000000000	000000000001111100	0	4	5	-1	-22	25	-47	-4	0	0	-1	-1
7	N	M	9	child	teddy	middle	0	0	0	0	0	0	1	1	1	1	0	0	0	0	0	0	0	0	000000111100000000	000001111111100000	0	4	8	-4	-5	0	-5	4	0.777778	0	0	0
7	N	M	9	child	teddy	right	0	0	0	0	0	0	0	0	0	0	0	0	0	1	1	1	1	0	000000000000011110	001111100000000000	0	4	5	-1	26	-25	51	-4	0	0	1	0
30	N	F	10	child	teddy	left	0	0	0	1	1	1	1	0	0	0	0	0	0	0	0	0	0	0	000111100000000000	000000000001111100	0	4	5	-1	-18	25	-43	-4	0	0	-1	-1
30	N	F	10	child	teddy	middle	0	0	0	0	0	1	1	1	1	1	1	1	1	0	0	0	0	0	000001111111100000	000001111111100000	1	8	8	0	0	0	0	8	1.22222	0	0	0
30	N	F	10	child	teddy	right	0	0	0	0	0	0	0	0	0	0	1	1	1	1	1	0	0	0	000000000011111000	001111100000000000	0	5	5	0	20	-25	45	-5	-0.111111	0	1	0
31	N	F	10	child	teddy	left	0	0	0	0	1	1	0	0	0	0	0	0	0	0	0	0	0	0	000011000000000000	000000000001111100	0	2	5	-3	-9	25	-34	-2	0.222222	0	-1	-1
31	N	F	10	child	teddy	middle	0	0	0	0	0	0	0	1	1	1	1	0	0	0	0	0	0	0	000000011110000000	000001111111100000	0	4	8	-4	0	0	0	4	0.777778	0	0	0
31	N	F	10	child	teddy	right	0	0	0	0	0	0	0	0	0	0	0	1	1	1	0	0	0	0	000000000001110000	001111100000000000	0	3	5	-2	12	-25	37	-3	0.111111	0	1	0
33	N	M	10	child	teddy	left	0	0	0	0	0	0	0	0	1	1	1	1	1	1	0	0	0	0	000000001111110000	000000000001111100	0	6	5	1	14	25	-11	-2	0.222222	1	0	1
33	N	M	10	child	teddy	middle	0	0	1	1	1	1	1	0	0	0	0	0	0	0	0	0	0	0	001111100000000000	000001111111100000	0	5	8	-3	-25	0	-25	-1	0.222222	0	0	0
33	N	M	10	child	teddy	right	0	0	0	0	1	1	1	0	0	0	0	0	0	0	0	0	0	0	000011100000000000	001111100000000000	0	3	5	-2	-12	-25	13	1	0.555556	1	0	1
35	N	M	10	child	teddy	left	0	0	0	0	0	0	0	0	0	0	0	0	0	0	1	1	1	1	000000000000001111	000000000001111100	0	4	5	-1	30	25	5	2	0.666667	1	0	1
35	N	M	10	child	teddy	middle	0	0	0	0	0	0	0	0	1	1	1	1	0	0	0	0	0	0	000000001111000000	000001111111100000	0	4	8	-4	5	0	5	4	0.777778	0	0	0
35	N	M	10	child	teddy	right	0	1	1	1	1	0	0	0	0	0	0	0	0	0	0	0	0	0	011110000000000000	001111100000000000	0	4	5	-1	-26	-25	-1	4	0.888889	1	0	1
36	N	M	10	child	teddy	left	0	0	0	0	0	0	0	0	0	0	0	0	1	1	1	1	1	0	000000000000111110	000000000001111100	0	5	5	0	30	25	5	5	1	1	0	1
36	N	M	10	child	teddy	middle	0	0	0	0	0	1	1	1	1	1	1	1	0	0	0	0	0	0	000001111111000000	000001111111100000	0	7	8	-1	-4	0	-4	7	1.11111	0	0	0
36	N	M	10	child	teddy	right	1	1	1	1	1	1	1	1	0	0	0	0	0	0	0	0	0	0	111111110000000000	001111100000000000	0	8	5	3	-44	-25	-19	2	0.666667	1	0	1
37	N	M	10	child	teddy	left	0	0	0	0	0	0	0	0	0	0	0	0	0	0	1	1	1	1	000000000000001111	000000000001111100	0	4	5	-1	30	25	5	2	0.666667	1	0	1
37	N	M	10	child	teddy	middle	0	0	0	0	0	0	0	1	1	1	1	1	0	0	0	0	0	0	000000011111000000	000001111111100000	0	5	8	-3	3	0	3	5	0.888889	0	0	0
37	N	M	10	child	teddy	right	1	1	1	1	0	0	0	0	0	0	0	0	0	0	0	0	0	0	111100000000000000	001111100000000000	0	4	5	-1	-30	-25	-5	2	0.666667	1	0	1
38	N	F	11	child	teddy	left	0	0	0	0	0	0	0	0	0	0	0	1	1	1	1	1	1	1	000000000001111111	000000000001111100	0	7	5	2	42	25	17	3	0.777778	1	0	1
38	N	F	11	child	teddy	middle	0	0	0	0	0	0	0	0	0	0	0	0	1	1	1	1	1	1	000000000000111111	000001111111100000	0	6	8	-2	39	0	39	-4	-0.111111	0	0	0
38	N	F	11	child	teddy	right	1	1	1	1	1	1	1	1	1	0	0	0	0	0	0	0	0	0	111111111000000000	001111100000000000	0	9	5	4	-45	-25	-20	1	0.555556	1	0	1
41	N	M	11	child	teddy	left	0	0	0	0	0	0	0	1	1	1	1	1	1	1	1	1	1	1	000000011111111111	000000000001111100	0	11	5	6	42	25	17	-1	0.333333	1	0	1
41	N	M	11	child	teddy	middle	1	1	1	1	1	1	1	1	1	1	1	1	1	1	1	1	1	1	111111111111111111	000001111111100000	0	18	8	10	0	0	0	-2	0.111111	0	0	0
41	N	M	11	child	teddy	right	1	1	1	1	1	1	1	1	1	1	1	0	0	0	0	0	0	0	111111111110000000	001111100000000000	0	11	5	6	-42	-25	-17	-1	0.333333	1	0	1
46	N	F	10	child	teddy	left	0	0	0	0	0	0	0	1	1	1	0	0	0	0	0	0	0	0	000000011100000000	000000000001111100	0	3	5	-2	-2	25	-27	-3	0.111111	0	-1	-1
46	N	F	10	child	teddy	middle	0	0	0	0	0	0	0	1	1	1	0	0	0	0	0	0	0	0	000000011100000000	000001111111100000	0	3	8	-5	-2	0	-2	3	0.666667	0	0	0
46	N	F	10	child	teddy	right	0	0	0	0	0	0	0	1	1	1	0	0	0	0	0	0	0	0	000000011100000000	001111100000000000	0	3	5	-2	-2	-25	23	-3	0.111111	1	0	1
53	N	F	10	child	teddy	left	0	0	0	0	0	0	0	1	1	1	1	0	0	0	0	0	0	0	000000011110000000	000000000001111100	0	4	5	-1	0	25	-25	-4	0	0	0	0
53	N	F	10	child	teddy	middle	0	0	0	0	0	0	1	1	1	1	1	0	0	0	0	0	0	0	000000111110000000	000001111111100000	0	5	8	-3	-3	0	-3	5	0.888889	0	0	0
53	N	F	10	child	teddy	right	0	0	0	0	0	0	0	1	1	1	1	1	0	0	0	0	0	0	000000011111000000	001111100000000000	0	5	5	0	3	-25	28	-5	-0.111111	0	1	0
54	N	M	9	child	teddy	left	0	0	0	0	1	1	1	1	0	0	0	0	0	0	0	0	0	0	000011110000000000	000000000001111100	0	4	5	-1	-14	25	-39	-4	0	0	-1	-1
54	N	M	9	child	teddy	middle	0	0	0	0	0	0	1	1	1	1	1	1	0	0	0	0	0	0	000000111111000000	000001111111100000	0	6	8	-2	0	0	0	6	1	0	0	0
54	N	M	9	child	teddy	right	0	0	0	0	0	0	0	0	1	1	1	1	0	0	0	0	0	0	000000001111000000	001111100000000000	0	4	5	-1	5	-25	30	-4	0	0	1	0
55	N	M	10	child	teddy	left	0	0	0	0	0	0	0	1	1	1	0	0	0	0	0	0	0	0	000000011100000000	000000000001111100	0	3	5	-2	-2	25	-27	-3	0.111111	0	-1	-1
55	N	M	10	child	teddy	middle	0	0	0	0	0	0	0	1	1	1	1	0	0	0	0	0	0	0	000000011110000000	000001111111100000	0	4	8	-4	0	0	0	4	0.777778	0	0	0
55	N	M	10	child	teddy	right	0	0	0	0	0	0	0	0	1	1	1	0	0	0	0	0	0	0	000000001110000000	001111100000000000	0	3	5	-2	2	-25	27	-3	0.111111	0	1	0
9	Y	M	9	child	teddy	left	0	0	0	0	0	0	0	0	0	0	0	1	1	1	1	0	0	0	000000000001111000	000000000001111100	0	4	5	-1	18	25	-7	2	0.666667	1	0	1
9	Y	M	9	child	teddy	middle	0	0	0	0	0	0	0	1	1	1	1	0	0	0	0	0	0	0	000000011110000000	000001111111100000	0	4	8	-4	0	0	0	4	0.777778	0	0	0
9	Y	M	9	child	teddy	right	0	0	0	0	0	0	0	0	0	0	0	1	1	1	1	0	0	0	000000000001111000	001111100000000000	0	4	5	-1	18	-25	43	-4	0	0	1	0
10	Y	M	9	child	teddy	left	0	0	0	0	1	1	0	0	0	0	0	0	0	0	0	0	0	0	000011000000000000	000000000001111100	0	2	5	-3	-9	25	-34	-2	0.222222	0	-1	-1
10	Y	M	9	child	teddy	middle	0	0	0	0	0	0	0	0	1	1	0	0	0	0	0	0	0	0	000000001100000000	000001111111100000	0	2	8	-6	0	0	0	2	0.555556	0	0	0
10	Y	M	9	child	teddy	right	0	0	0	0	0	0	0	0	0	0	0	1	1	0	0	0	0	0	000000000001100000	001111100000000000	0	2	5	-3	7	-25	32	-2	0.222222	0	1	0
11	Y	M	9	child	teddy	left	0	0	0	0	0	0	0	0	0	0	0	0	0	1	1	1	1	1	000000000000011111	000000000001111100	0	5	5	0	35	25	10	3	0.777778	1	0	1
11	Y	M	9	child	teddy	middle	0	0	0	0	0	0	0	1	1	1	0	0	0	0	0	0	0	0	000000011100000000	000001111111100000	0	3	8	-5	-2	0	-2	3	0.666667	0	0	0
11	Y	M	9	child	teddy	right	1	1	1	1	1	0	0	0	0	0	0	0	0	0	0	0	0	0	111110000000000000	001111100000000000	0	5	5	0	-35	-25	-10	3	0.777778	1	0	1
15	Y	F	9	child	teddy	left	0	0	0	0	0	0	1	0	0	0	0	0	0	0	0	0	0	0	000000100000000000	000000000001111100	0	1	5	-4	-3	25	-28	-1	0.333333	0	-1	-1
15	Y	F	9	child	teddy	middle	0	0	0	0	0	0	0	0	0	0	1	0	0	0	0	0	0	0	000000000010000000	000001111111100000	0	1	8	-7	2	0	2	1	0.444444	0	0	0
15	Y	F	9	child	teddy	right	0	0	0	0	0	0	0	1	1	1	0	0	0	0	0	0	0	0	000000011100000000	001111100000000000	0	3	5	-2	-2	-25	23	-3	0.111111	1	0	1
18	Y	F	10	child	teddy	left	0	0	0	0	0	0	0	0	1	0	0	0	0	0	0	0	0	0	000000001000000000	000000000001111100	0	1	5	-4	-1	25	-26	-1	0.333333	0	-1	-1
18	Y	F	10	child	teddy	middle	0	0	0	0	0	0	0	0	0	0	0	0	1	0	0	0	0	0	000000000000100000	000001111111100000	0	1	8	-7	4	0	4	1	0.444444	0	0	0
18	Y	F	10	child	teddy	right	0	0	0	0	0	0	0	0	0	1	0	0	0	0	0	0	0	0	000000000100000000	001111100000000000	0	1	5	-4	1	-25	26	-1	0.333333	0	1	0
19	Y	F	10	child	teddy	left	0	0	0	0	0	0	0	0	0	0	0	1	0	0	0	0	0	0	000000000001000000	000000000001111100	0	1	5	-4	3	25	-22	-1	0.333333	1	0	1
19	Y	F	10	child	teddy	middle	0	0	0	0	1	0	0	0	0	0	0	0	0	0	0	0	0	0	000010000000000000	000001111111100000	0	1	8	-7	-5	0	-5	-1	0.222222	0	0	0
19	Y	F	10	child	teddy	right	0	0	0	0	0	1	0	0	0	0	0	0	0	0	0	0	0	0	000001000000000000	001111100000000000	0	1	5	-4	-4	-25	21	1	0.555556	1	0	1
24	Y	M	10	child	teddy	left	0	0	0	1	1	1	1	1	0	0	0	0	0	0	0	0	0	0	000111110000000000	000000000001111100	0	5	5	0	-20	25	-45	-5	-0.111111	0	-1	-1
24	Y	M	10	child	teddy	middle	0	0	0	0	0	0	0	1	1	1	1	1	0	0	0	0	0	0	000000011111000000	000001111111100000	0	5	8	-3	3	0	3	5	0.888889	0	0	0
24	Y	M	10	child	teddy	right	0	0	0	0	0	0	0	0	0	0	1	1	1	1	1	0	0	0	000000000011111000	001111100000000000	0	5	5	0	20	-25	45	-5	-0.111111	0	1	0
25	Y	M	10	child	teddy	left	1	1	1	1	1	1	1	1	1	1	0	0	0	0	0	0	0	0	111111111100000000	000000000001111100	0	10	5	5	-44	25	-69	-10	-0.666667	0	-1	-1
25	Y	M	10	child	teddy	middle	0	0	0	0	0	0	0	0	1	1	1	1	1	1	1	1	1	1	000000001111111111	000001111111100000	0	10	8	2	44	0	44	0	0.333333	0	0	0
25	Y	M	10	child	teddy	right	1	1	1	1	0	0	0	0	0	0	0	1	1	1	1	1	0	0	111100000001111100	001111100000000000	0	9	5	4	-5	-25	20	-3	0.111111	1	0	1
26	Y	M	10	child	teddy	left	1	1	1	1	1	0	0	0	0	0	0	0	0	0	0	0	0	0	111110000000000000	000000000001111100	0	5	5	0	-35	25	-60	-5	-0.111111	0	-1	-1
26	Y	M	10	child	teddy	middle	0	0	0	0	0	0	1	1	1	1	0	0	0	0	0	0	0	0	000000111100000000	000001111111100000	0	4	8	-4	-5	0	-5	4	0.777778	0	0	0
26	Y	M	10	child	teddy	right	0	0	0	0	0	0	0	0	0	0	0	0	1	1	1	1	1	1	000000000000111111	001111100000000000	0	6	5	1	39	-25	64	-6	-0.222222	0	1	0
42	Y	F	11	child	teddy	left	0	0	0	1	1	1	1	0	0	0	0	0	0	0	0	0	0	0	000111100000000000	000000000001111100	0	4	5	-1	-18	25	-43	-4	0	0	-1	-1
42	Y	F	11	child	teddy	middle	0	0	0	0	0	0	0	1	1	1	1	1	0	0	0	0	0	0	000000011111000000	000001111111100000	0	5	8	-3	3	0	3	5	0.888889	0	0	0
42	Y	F	11	child	teddy	right	0	0	0	0	0	0	0	0	0	0	0	1	1	1	0	0	0	0	000000000001110000	001111100000000000	0	3	5	-2	12	-25	37	-3	0.111111	0	1	0
45	Y	M	10	child	teddy	left	0	0	0	0	0	0	0	0	1	1	1	1	0	0	0	0	0	0	000000001111000000	000000000001111100	0	4	5	-1	5	25	-20	-4	0	1	0	1
45	Y	M	10	child	teddy	middle	0	0	0	0	0	0	0	1	1	1	1	0	0	0	0	0	0	0	000000011110000000	000001111111100000	0	4	8	-4	0	0	0	4	0.777778	0	0	0
45	Y	M	10	child	teddy	right	0	0	0	0	0	0	0	1	1	1	1	0	0	0	0	0	0	0	000000011110000000	001111100000000000	0	4	5	-1	0	-25	25	-4	0	0	0	0
47	Y	F	10	child	teddy	left	0	0	0	0	0	0	0	0	0	0	1	1	1	1	0	0	0	0	000000000011110000	000000000001111100	0	4	5	-1	14	25	-11	0	0.444444	1	0	1
47	Y	F	10	child	teddy	middle	0	0	0	0	0	1	1	1	1	0	0	0	0	0	0	0	0	0	000001111000000000	000001111111100000	0	4	8	-4	-10	0	-10	4	0.777778	0	0	0
47	Y	F	10	child	teddy	right	0	0	0	0	0	0	1	1	0	0	0	0	0	0	0	0	0	0	000000110000000000	001111100000000000	0	2	5	-3	-5	-25	20	-2	0.222222	1	0	1
52	Y	M	9	child	teddy	left	0	0	1	1	1	1	0	0	0	0	0	0	0	0	0	0	0	0	001111000000000000	000000000001111100	0	4	5	-1	-22	25	-47	-4	0	0	-1	-1
52	Y	M	9	child	teddy	middle	0	0	0	0	0	0	0	0	1	1	1	1	0	0	0	0	0	0	000000001111000000	000001111111100000	0	4	8	-4	5	0	5	4	0.777778	0	0	0
52	Y	M	9	child	teddy	right	0	0	0	0	0	0	0	1	1	1	0	0	0	0	0	0	0	0	000000011100000000	001111100000000000	0	3	5	-2	-2	-25	23	-3	0.111111	1	0	1
56	Y	M	10	child	teddy	left	0	0	0	0	0	0	1	1	1	1	1	1	1	0	0	0	0	0	000000111111100000	000000000001111100	0	7	5	2	4	25	-21	-5	-0.111111	1	0	1
56	Y	M	10	child	teddy	middle	0	0	0	0	0	0	1	1	1	1	1	1	0	0	0	0	0	0	000000111111000000	000001111111100000	0	6	8	-2	0	0	0	6	1	0	0	0
56	Y	M	10	child	teddy	right	0	0	0	0	0	0	0	1	1	1	1	1	0	0	0	0	0	0	000000011111000000	001111100000000000	0	5	5	0	3	-25	28	-5	-0.111111	0	1	0
57	Y	M	10	child	teddy	left	0	0	0	0	0	0	0	1	1	1	0	0	0	0	0	0	0	0	000000011100000000	000000000001111100	0	3	5	-2	-2	25	-27	-3	0.111111	0	-1	-1
57	Y	M	10	child	teddy	middle	0	0	0	0	0	0	0	1	1	1	1	0	0	0	0	0	0	0	000000011110000000	000001111111100000	0	4	8	-4	0	0	0	4	0.777778	0	0	0
57	Y	M	10	child	teddy	right	0	0	0	0	0	1	1	1	1	1	1	0	0	0	0	0	0	0	000001111110000000	001111100000000000	0	6	5	1	-7	-25	18	-4	0	1	0	1
101	N	F	18	adult	teddy	right	0	0	0	0	0	1	1	1	1	1	0	0	0	0	0	0	0	0	000001111100000000	001111100000000000	0	5	5	0	-9	-25	16	-3	0.111111	1	0	1
101	N	F	18	adult	teddy	middle	0	0	0	0	0	0	1	1	1	1	1	1	0	0	0	0	0	0	000000111111000000	000001111111100000	0	6	8	-2	0	0	0	6	1	0	0	0
101	N	F	18	adult	teddy	left	0	0	0	0	0	0	1	1	1	1	1	0	0	0	0	0	0	0	000000111110000000	000000000001111100	0	5	5	0	-3	25	-28	-5	-0.111111	0	-1	-1
102	N	F	19	adult	teddy	middle	0	0	0	0	0	0	1	1	1	1	1	0	0	0	0	0	0	0	000000111110000000	000001111111100000	0	5	8	-3	-3	0	-3	5	0.888889	0	0	0
102	N	F	19	adult	teddy	left	0	0	0	0	0	0	0	0	0	0	1	1	1	1	0	0	0	0	000000000011110000	000000000001111100	0	4	5	-1	14	25	-11	0	0.444444	1	0	1
102	N	F	19	adult	teddy	right	0	0	0	0	1	1	1	1	0	0	0	0	0	0	0	0	0	0	000011110000000000	001111100000000000	0	4	5	-1	-14	-25	11	0	0.444444	1	0	1
103	N	F	18	adult	teddy	middle	0	0	0	0	0	0	0	1	0	1	1	1	0	0	0	0	0	0	000000010111000000	000001111111100000	0	4	8	-4	4	0	4	4	0.777778	0	0	0
103	N	F	18	adult	teddy	right	0	0	0	0	0	0	0	1	1	1	1	0	0	0	0	0	0	0	000000011110000000	001111100000000000	0	4	5	-1	0	-25	25	-4	0	0	0	0
103	N	F	18	adult	teddy	left	0	0	0	0	0	0	1	1	1	1	0	0	0	0	0	0	0	0	000000111100000000	000000000001111100	0	4	5	-1	-5	25	-30	-4	0	0	-1	-1
104	N	F	18	adult	teddy	right	0	0	0	0	0	1	1	1	0	0	0	0	0	0	0	0	0	0	000001110000000000	001111100000000000	0	3	5	-2	-9	-25	16	-1	0.333333	1	0	1
104	N	F	18	adult	teddy	middle	0	0	0	0	0	0	1	1	1	1	1	1	0	0	0	0	0	0	000000111111000000	000001111111100000	0	6	8	-2	0	0	0	6	1	0	0	0
104	N	F	18	adult	teddy	left	0	0	0	0	0	0	0	0	0	0	1	1	1	0	0	0	0	0	000000000011100000	000000000001111100	0	3	5	-2	9	25	-16	-1	0.333333	1	0	1
105	N	F	18	adult	teddy	right	0	0	0	1	1	1	1	0	0	0	0	0	0	0	0	0	0	0	000111100000000000	001111100000000000	0	4	5	-1	-18	-25	7	2	0.666667	1	0	1
105	N	F	18	adult	teddy	middle	0	0	0	0	0	0	1	1	1	1	1	1	0	0	0	0	0	0	000000111111000000	000001111111100000	0	6	8	-2	0	0	0	6	1	0	0	0
105	N	F	18	adult	teddy	left	0	0	0	0	0	0	0	0	0	0	1	1	1	1	0	0	0	0	000000000011110000	000000000001111100	0	4	5	-1	14	25	-11	0	0.444444	1	0	1
106	N	F	19	adult	teddy	left	0	0	0	0	0	0	0	0	0	0	0	1	1	1	1	0	0	0	000000000001111000	000000000001111100	0	4	5	-1	18	25	-7	2	0.666667	1	0	1
106	N	F	19	adult	teddy	right	0	0	0	0	1	1	1	1	0	0	0	0	0	0	0	0	0	0	000011110000000000	001111100000000000	0	4	5	-1	-14	-25	11	0	0.444444	1	0	1
106	N	F	19	adult	teddy	middle	0	0	0	0	0	0	1	1	1	1	1	1	0	0	0	0	0	0	000000111111000000	000001111111100000	0	6	8	-2	0	0	0	6	1	0	0	0
107	N	F	19	adult	teddy	left	0	0	0	0	0	0	0	0	0	0	0	0	1	1	1	1	0	0	000000000000111100	000000000001111100	0	4	5	-1	22	25	-3	4	0.888889	1	0	1
107	N	F	19	adult	teddy	middle	0	0	0	0	0	0	1	1	1	1	1	1	0	0	0	0	0	0	000000111111000000	000001111111100000	0	6	8	-2	0	0	0	6	1	0	0	0
107	N	F	19	adult	teddy	right	0	0	0	1	1	1	1	0	0	0	0	0	0	0	0	0	0	0	000111100000000000	001111100000000000	0	4	5	-1	-18	-25	7	2	0.666667	1	0	1
108	N	M	19	adult	teddy	left	0	0	0	0	0	0	0	0	0	0	1	1	1	1	1	0	0	0	000000000011111000	000000000001111100	0	5	5	0	20	25	-5	1	0.555556	1	0	1
108	N	M	19	adult	teddy	right	0	0	0	0	1	1	1	1	1	0	0	0	0	0	0	0	0	0	000011111000000000	001111100000000000	0	5	5	0	-15	-25	10	-1	0.333333	1	0	1
108	N	M	19	adult	teddy	middle	0	0	0	0	0	0	1	1	1	1	1	0	0	0	0	0	0	0	000000111110000000	000001111111100000	0	5	8	-3	-3	0	-3	5	0.888889	0	0	0
109	N	M	18	adult	teddy	middle	0	0	0	0	1	1	1	1	1	1	1	1	1	1	0	0	0	0	000011111111110000	000001111111100000	0	10	8	2	0	0	0	6	1	0	0	0
109	N	M	18	adult	teddy	left	0	0	0	0	0	0	0	0	0	0	1	1	1	1	1	1	0	0	000000000011111100	000000000001111100	0	6	5	1	27	25	2	2	0.666667	1	0	1
109	N	M	18	adult	teddy	right	0	0	0	1	1	1	1	1	1	0	0	0	0	0	0	0	0	0	000111111000000000	001111100000000000	0	6	5	1	-21	-25	4	0	0.444444	1	0	1
110	N	M	18	adult	teddy	right	0	0	0	0	0	0	0	0	0	0	1	1	1	1	1	1	1	0	000000000011111110	001111100000000000	0	7	5	2	35	-25	60	-7	-0.333333	0	1	0
110	N	M	18	adult	teddy	middle	0	0	0	0	0	0	1	1	1	1	1	1	0	0	0	0	0	0	000000111111000000	000001111111100000	0	6	8	-2	0	0	0	6	1	0	0	0
110	N	M	18	adult	teddy	left	0	1	1	1	1	1	1	0	0	0	0	0	0	0	0	0	0	0	011111100000000000	000000000001111100	0	6	5	1	-33	25	-58	-6	-0.222222	0	-1	-1
111	N	F	18	adult	teddy	left	0	0	0	0	0	0	0	0	0	1	1	1	1	1	1	1	0	0	000000000111111100	000000000001111100	0	7	5	2	28	25	3	1	0.555556	1	0	1
111	N	F	18	adult	teddy	middle	0	0	0	0	1	1	1	1	1	1	1	1	1	1	0	0	0	0	000011111111110000	000001111111100000	0	10	8	2	0	0	0	6	1	0	0	0
111	N	F	18	adult	teddy	right	0	0	1	1	1	1	1	1	1	0	0	0	0	0	0	0	0	0	001111111000000000	001111100000000000	0	7	5	2	-28	-25	-3	1	0.555556	1	0	1
112	N	F	18	adult	teddy	middle	0	0	0	0	0	1	1	1	1	1	1	1	1	0	0	0	0	0	000001111111100000	000001111111100000	1	8	8	0	0	0	0	8	1.22222	0	0	0
112	N	F	18	adult	teddy	left	0	0	0	0	1	1	1	1	1	1	0	0	0	0	0	0	0	0	000011111100000000	000000000001111100	0	6	5	1	-14	25	-39	-6	-0.222222	0	-1	-1
112	N	F	18	adult	teddy	right	0	0	0	0	0	0	0	0	1	1	1	1	1	0	0	0	0	0	000000001111100000	001111100000000000	0	5	5	0	9	-25	34	-5	-0.111111	0	1	0
113	N	F	25	adult	teddy	right	0	0	0	0	1	1	1	1	0	0	0	0	0	0	0	0	0	0	000011110000000000	001111100000000000	0	4	5	-1	-14	-25	11	0	0.444444	1	0	1
113	N	F	25	adult	teddy	middle	0	0	0	0	0	0	1	1	1	1	1	1	0	0	0	0	0	0	000000111111000000	000001111111100000	0	6	8	-2	0	0	0	6	1	0	0	0
113	N	F	25	adult	teddy	left	0	0	0	0	0	0	0	0	0	0	0	1	1	1	0	0	0	0	000000000001110000	000000000001111100	0	3	5	-2	12	25	-13	1	0.555556	1	0	1
114	N	F	18	adult	teddy	right	0	0	0	1	1	1	1	1	0	0	0	0	0	0	0	0	0	0	000111110000000000	001111100000000000	0	5	5	0	-20	-25	5	1	0.555556	1	0	1
114	N	F	18	adult	teddy	middle	0	0	0	0	0	0	1	1	1	1	1	1	0	0	0	0	0	0	000000111111000000	000001111111100000	0	6	8	-2	0	0	0	6	1	0	0	0
114	N	F	18	adult	teddy	left	0	0	0	0	0	0	0	0	0	0	1	1	1	1	1	0	0	0	000000000011111000	000000000001111100	0	5	5	0	20	25	-5	1	0.555556	1	0	1
115	N	F	18	adult	teddy	right	0	0	0	0	0	1	1	1	1	1	1	1	0	0	0	0	0	0	000001111111000000	001111100000000000	0	7	5	2	-4	-25	21	-5	-0.111111	1	0	1
115	N	F	18	adult	teddy	middle	0	0	0	1	1	1	1	1	1	1	1	1	1	1	1	0	0	0	000111111111111000	000001111111100000	0	12	8	4	0	0	0	4	0.777778	0	0	0
115	N	F	18	adult	teddy	left	0	0	0	0	0	0	0	0	1	1	1	1	1	1	1	0	0	0	000000001111111000	000000000001111100	0	7	5	2	20	25	-5	-1	0.333333	1	0	1
116	N	F	18	adult	teddy	middle	0	0	0	0	0	0	1	1	1	1	1	1	0	0	0	0	0	0	000000111111000000	000001111111100000	0	6	8	-2	0	0	0	6	1	0	0	0
116	N	F	18	adult	teddy	right	0	0	0	0	0	0	0	0	0	1	1	1	1	1	0	0	0	0	000000000111110000	001111100000000000	0	5	5	0	15	-25	40	-5	-0.111111	0	1	0
116	N	F	18	adult	teddy	left	0	0	0	0	1	1	1	1	0	0	0	0	0	0	0	0	0	0	000011110000000000	000000000001111100	0	4	5	-1	-14	25	-39	-4	0	0	-1	-1
117	N	M	19	adult	teddy	right	0	0	0	0	0	0	0	0	0	1	1	1	1	0	0	0	0	0	000000000111100000	001111100000000000	0	4	5	-1	10	-25	35	-4	0	0	1	0
117	N	M	19	adult	teddy	middle	0	0	0	0	0	0	0	1	1	1	1	0	0	0	0	0	0	0	000000011110000000	000001111111100000	0	4	8	-4	0	0	0	4	0.777778	0	0	0
117	N	M	19	adult	teddy	left	0	0	0	0	1	1	1	1	0	0	0	0	0	0	0	0	0	0	000011110000000000	000000000001111100	0	4	5	-1	-14	25	-39	-4	0	0	-1	-1
119	N	M	19	adult	boy	middle	0	0	0	0	0	0	0	1	1	1	1	1	1	1	0	0	0	0	000000011111110000	000001111111100000	0	7	8	-1	12	0	12	5	0.888889	0	0	0
119	N	M	19	adult	boy	left	0	0	0	0	0	0	0	0	1	1	1	1	1	1	1	0	0	0	000000001111111000	000000000001111100	0	7	5	2	20	25	-5	-1	0.333333	1	0	1
119	N	M	19	adult	boy	right	0	0	0	0	1	1	1	1	1	1	1	0	0	0	0	0	0	0	000011111110000000	001111100000000000	0	7	5	2	-12	-25	13	-3	0.111111	1	0	1
120	N	F	18	adult	boy	left	0	0	0	0	0	0	0	1	1	1	1	1	1	1	1	0	0	0	000000011111111000	000000000001111100	0	8	5	3	18	25	-7	-2	0.222222	1	0	1
120	N	F	18	adult	boy	right	0	0	0	0	0	1	1	1	1	1	1	0	0	0	0	0	0	0	000001111110000000	001111100000000000	0	6	5	1	-7	-25	18	-4	0	1	0	1
120	N	F	18	adult	boy	middle	0	0	0	0	0	0	0	0	1	1	1	1	1	0	0	0	0	0	000000001111100000	000001111111100000	0	5	8	-3	9	0	9	5	0.888889	0	0	0
121	N	M	19	adult	boy	left	0	0	0	0	0	0	0	0	0	1	1	1	1	1	1	0	0	0	000000000111111000	000000000001111100	0	6	5	1	21	25	-4	0	0.444444	1	0	1
121	N	M	19	adult	boy	middle	0	0	0	0	0	0	1	1	1	1	1	1	0	0	0	0	0	0	000000111111000000	000001111111100000	0	6	8	-2	0	0	0	6	1	0	0	0
121	N	M	19	adult	boy	right	0	0	0	1	1	1	1	1	1	0	0	0	0	0	0	0	0	0	000111111000000000	001111100000000000	0	6	5	1	-21	-25	4	0	0.444444	1	0	1
122	N	F	18	adult	boy	left	0	0	0	1	0	0	1	1	1	1	1	1	0	0	0	0	0	0	000100111111000000	000000000001111100	0	7	5	2	-6	25	-31	-7	-0.333333	0	-1	-1
122	N	F	18	adult	boy	middle	0	0	0	0	1	1	1	0	0	1	1	1	0	0	0	0	0	0	000011100111000000	000001111111100000	0	6	8	-2	-6	0	-6	4	0.777778	0	0	0
122	N	F	18	adult	boy	right	0	0	0	0	0	0	0	0	1	1	1	1	0	0	1	0	0	0	000000001111001000	001111100000000000	0	5	5	0	11	-25	36	-5	-0.111111	0	1	0
123	N	M	18	adult	boy	left	0	0	0	0	0	0	0	0	0	1	1	1	0	0	0	0	0	0	000000000111000000	000000000001111100	0	3	5	-2	6	25	-19	-3	0.111111	1	0	1
123	N	M	18	adult	boy	middle	0	0	0	0	0	0	0	1	1	1	0	0	0	0	0	0	0	0	000000011100000000	000001111111100000	0	3	8	-5	-2	0	-2	3	0.666667	0	0	0
123	N	M	18	adult	boy	right	0	0	0	0	0	0	0	1	1	1	0	0	0	0	0	0	0	0	000000011100000000	001111100000000000	0	3	5	-2	-2	-25	23	-3	0.111111	1	0	1
124	N	M	18	adult	boy	right	0	0	0	0	1	0	0	0	0	0	0	0	0	0	0	0	0	0	000010000000000000	001111100000000000	0	1	5	-4	-5	-25	20	1	0.555556	1	0	1
124	N	M	18	adult	boy	middle	0	0	0	0	0	0	0	0	1	0	0	0	0	0	0	0	0	0	000000001000000000	000001111111100000	0	1	8	-7	-1	0	-1	1	0.444444	0	0	0
124	N	M	18	adult	boy	left	0	0	0	0	0	0	0	0	0	0	0	0	0	1	0	0	0	0	000000000000010000	000000000001111100	0	1	5	-4	5	25	-20	1	0.555556	1	0	1
125	N	F	18	adult	boy	left	0	0	0	0	0	0	1	1	1	1	1	1	0	0	0	0	0	0	000000111111000000	000000000001111100	0	6	5	1	0	25	-25	-6	-0.222222	0	0	0
125	N	F	18	adult	boy	right	0	0	0	0	0	0	1	1	1	1	1	1	0	0	0	0	0	0	000000111111000000	001111100000000000	0	6	5	1	0	-25	25	-6	-0.222222	0	0	0
125	N	F	18	adult	boy	middle	0	0	0	0	0	0	1	1	0	0	1	1	0	0	0	0	0	0	000000110011000000	000001111111100000	0	4	8	-4	0	0	0	4	0.777778	0	0	0
126	N	F	19	adult	boy	left	0	0	0	0	0	0	1	1	1	1	1	1	1	0	0	0	0	0	000000111111100000	000000000001111100	0	7	5	2	4	25	-21	-5	-0.111111	1	0	1
126	N	F	19	adult	boy	right	0	0	0	0	0	0	0	0	0	1	1	1	0	0	0	0	0	0	000000000111000000	001111100000000000	0	3	5	-2	6	-25	31	-3	0.111111	0	1	0
126	N	F	19	adult	boy	middle	0	0	0	0	0	1	1	1	0	0	1	1	1	0	0	0	0	0	000001110011100000	000001111111100000	0	6	8	-2	0	0	0	6	1	0	0	0
127	N	F	18	adult	boy	right	0	0	0	0	0	0	0	0	1	1	1	1	1	0	0	0	0	0	000000001111100000	001111100000000000	0	5	5	0	9	-25	34	-5	-0.111111	0	1	0
127	N	F	18	adult	boy	left	0	0	0	0	0	1	1	1	1	1	0	0	0	0	0	0	0	0	000001111100000000	000000000001111100	0	5	5	0	-9	25	-34	-5	-0.111111	0	-1	-1
127	N	F	18	adult	boy	middle	0	0	0	0	0	0	1	1	1	1	1	1	0	0	0	0	0	0	000000111111000000	000001111111100000	0	6	8	-2	0	0	0	6	1	0	0	0
128	N	M	19	adult	boy	right	0	0	0	0	0	0	0	0	1	1	1	0	0	1	1	1	0	0	000000001110011100	001111100000000000	0	6	5	1	20	-25	45	-6	-0.222222	0	1	0
128	N	M	19	adult	boy	middle	0	0	0	0	0	1	1	1	0	0	1	1	1	0	0	0	0	0	000001110011100000	000001111111100000	0	6	8	-2	0	0	0	6	1	0	0	0
128	N	M	19	adult	boy	left	0	1	1	1	0	0	1	1	1	0	0	0	0	0	0	0	0	0	011100111000000000	000000000001111100	0	6	5	1	-27	25	-52	-6	-0.222222	0	-1	-1
129	N	F	18	adult	boy	middle	0	0	0	0	0	1	1	1	1	1	1	1	0	0	0	0	0	0	000001111111000000	000001111111100000	0	7	8	-1	-4	0	-4	7	1.11111	0	0	0
129	N	F	18	adult	boy	left	0	0	0	0	0	0	0	0	0	1	1	1	1	1	1	0	0	0	000000000111111000	000000000001111100	0	6	5	1	21	25	-4	0	0.444444	1	0	1
129	N	F	18	adult	boy	right	0	0	0	1	1	1	1	1	1	0	0	0	0	0	0	0	0	0	000111111000000000	001111100000000000	0	6	5	1	-21	-25	4	0	0.444444	1	0	1
130	N	F	18	adult	boy	left	0	0	0	0	0	0	0	1	1	1	1	1	0	0	0	0	0	0	000000011111000000	000000000001111100	0	5	5	0	3	25	-22	-5	-0.111111	1	0	1
130	N	F	18	adult	boy	right	0	0	0	0	0	0	1	1	1	1	1	0	0	0	0	0	0	0	000000111110000000	001111100000000000	0	5	5	0	-3	-25	22	-5	-0.111111	1	0	1
130	N	F	18	adult	boy	middle	0	0	0	0	0	0	1	1	0	0	1	1	0	0	0	0	0	0	000000110011000000	000001111111100000	0	4	8	-4	0	0	0	4	0.777778	0	0	0
131	N	F	19	adult	boy	left	0	0	0	0	0	0	1	1	1	1	1	1	1	0	0	0	0	0	000000111111100000	000000000001111100	0	7	5	2	4	25	-21	-5	-0.111111	1	0	1
131	N	F	19	adult	boy	middle	0	0	0	0	0	1	1	1	0	0	1	1	1	0	0	0	0	0	000001110011100000	000001111111100000	0	6	8	-2	0	0	0	6	1	0	0	0
131	N	F	19	adult	boy	right	0	0	0	0	0	1	1	1	1	1	1	0	0	0	0	0	0	0	000001111110000000	001111100000000000	0	6	5	1	-7	-25	18	-4	0	1	0	1
	N	F	19	adult	teddy	left	0	0	0	0	0	0	1	1	1	1	1	1	1	1	1	0	0	0	000000111111111000	000000000001111100	0	9	5	4	15	25	-10	-3	0.111111	1	0	1
	N	F	19	adult	teddy	middle	0	0	0	0	0	0	1	1	1	1	1	1	0	0	0	0	0	0	000000111111000000	000001111111100000	0	6	8	-2	0	0	0	6	1	0	0	0
	N	F	19	adult	teddy	right	0	0	0	0	1	1	1	1	1	1	1	1	0	0	0	0	0	0	000011111111000000	001111100000000000	0	8	5	3	-9	-25	16	-4	0	1	0	1
	N	F	20	adult	teddy	left	0	0	0	0	0	0	0	0	0	0	1	1	1	1	1	1	1	0	000000000011111110	000000000001111100	0	7	5	2	35	25	10	3	0.777778	1	0	1
	N	F	20	adult	teddy	middle	0	0	0	0	0	1	1	1	1	1	1	1	1	0	0	0	0	0	000001111111100000	000001111111100000	1	8	8	0	0	0	0	8	1.22222	0	0	0
	N	F	20	adult	teddy	right	0	1	1	1	1	1	1	1	0	0	0	0	0	0	0	0	0	0	011111110000000000	001111100000000000	0	7	5	2	-35	-25	-10	3	0.777778	1	0	1
	N	F	18	adult	teddy	left	0	0	0	0	0	0	0	1	1	1	1	1	0	0	0	0	0	0	000000011111000000	000000000001111100	0	5	5	0	3	25	-22	-5	-0.111111	1	0	1
	N	F	18	adult	teddy	middle	0	0	0	0	0	0	0	1	1	1	1	0	0	0	0	0	0	0	000000011110000000	000001111111100000	0	4	8	-4	0	0	0	4	0.777778	0	0	0
	N	F	18	adult	teddy	right	0	0	0	0	1	1	1	1	0	0	0	0	0	0	0	0	0	0	000011110000000000	001111100000000000	0	4	5	-1	-14	-25	11	0	0.444444	1	0	1
	N	F	18	adult	teddy	left	0	0	0	0	0	0	0	0	0	0	1	1	1	0	0	0	0	0	000000000011100000	000000000001111100	0	3	5	-2	9	25	-16	-1	0.333333	1	0	1
	N	F	18	adult	teddy	middle	0	0	0	0	0	0	1	1	1	0	0	0	0	0	0	0	0	0	000000111000000000	000001111111100000	0	3	8	-5	-6	0	-6	3	0.666667	0	0	0
	N	F	18	adult	teddy	right	0	0	0	0	1	1	1	0	0	0	0	0	0	0	0	0	0	0	000011100000000000	001111100000000000	0	3	5	-2	-12	-25	13	1	0.555556	1	0	1
	N	F	19	adult	teddy	left	0	0	0	0	0	0	0	1	1	1	1	1	1	0	0	0	0	0	000000011111100000	000000000001111100	0	6	5	1	7	25	-18	-4	0	1	0	1
	N	F	19	adult	teddy	middle	0	0	0	0	0	0	1	1	1	1	1	1	0	0	0	0	0	0	000000111111000000	000001111111100000	0	6	8	-2	0	0	0	6	1	0	0	0
	N	F	19	adult	teddy	right	0	0	0	0	0	0	1	1	1	1	1	1	0	0	0	0	0	0	000000111111000000	001111100000000000	0	6	5	1	0	-25	25	-6	-0.222222	0	0	0
	N	F	19	adult	teddy	left	0	0	0	0	0	0	0	0	0	0	0	1	1	1	1	1	0	0	000000000001111100	000000000001111100	1	5	5	0	25	25	0	3	0.777778	1	0	1
	N	F	19	adult	teddy	middle	0	0	0	0	1	1	1	1	1	1	1	1	1	1	0	0	0	0	000011111111110000	000001111111100000	0	10	8	2	0	0	0	6	1	0	0	0
	N	F	19	adult	teddy	right	0	0	0	1	1	1	1	1	0	0	0	0	0	0	0	0	0	0	000111110000000000	001111100000000000	0	5	5	0	-20	-25	5	1	0.555556	1	0	1
	N	F	18	adult	teddy	left	0	0	0	0	0	0	1	1	1	1	1	1	1	0	0	0	0	0	000000111111100000	000000000001111100	0	7	5	2	4	25	-21	-5	-0.111111	1	0	1
	N	F	18	adult	teddy	middle	0	0	0	0	0	1	1	1	0	0	1	1	1	0	0	0	0	0	000001110011100000	000001111111100000	0	6	8	-2	0	0	0	6	1	0	0	0
	N	F	18	adult	teddy	right	0	0	0	0	0	0	1	1	1	1	1	1	0	0	0	0	0	0	000000111111000000	001111100000000000	0	6	5	1	0	-25	25	-6	-0.222222	0	0	0
	N	M	18	adult	teddy	left	0	0	0	0	0	0	0	0	0	0	1	1	1	1	1	1	1	0	000000000011111110	000000000001111100	0	7	5	2	35	25	10	3	0.777778	1	0	1
	N	M	18	adult	teddy	middle	0	0	0	0	0	0	1	1	0	0	1	1	0	0	0	0	0	0	000000110011000000	000001111111100000	0	4	8	-4	0	0	0	4	0.777778	0	0	0
	N	M	18	adult	teddy	right	0	1	1	1	1	1	1	1	0	0	0	0	0	0	0	0	0	0	011111110000000000	001111100000000000	0	7	5	2	-35	-25	-10	3	0.777778	1	0	1
	N	F	18	adult	teddy	left	0	0	0	0	0	0	0	0	0	0	1	1	1	1	0	0	0	0	000000000011110000	000000000001111100	0	4	5	-1	14	25	-11	0	0.444444	1	0	1
	N	F	18	adult	teddy	middle	0	0	0	0	0	0	0	1	1	1	1	0	0	0	0	0	0	0	000000011110000000	000001111111100000	0	4	8	-4	0	0	0	4	0.777778	0	0	0
	N	F	18	adult	teddy	right	0	0	0	0	0	0	1	1	1	1	0	0	0	0	0	0	0	0	000000111100000000	001111100000000000	0	4	5	-1	-5	-25	20	-4	0	1	0	1
	N	F	18	adult	teddy	left	0	0	0	0	0	0	0	0	0	1	1	1	1	1	1	0	0	0	000000000111111000	000000000001111100	0	6	5	1	21	25	-4	0	0.444444	1	0	1
	N	F	18	adult	teddy	middle	0	0	0	0	0	0	0	1	1	1	1	1	0	0	0	0	0	0	000000011111000000	000001111111100000	0	5	8	-3	3	0	3	5	0.888889	0	0	0
	N	F	18	adult	teddy	right	0	0	0	0	1	1	1	1	1	1	0	0	0	0	0	0	0	0	000011111100000000	001111100000000000	0	6	5	1	-14	-25	11	-2	0.222222	1	0	1
	N	F	19	adult	teddy	left	0	0	0	0	0	0	0	0	0	0	1	1	1	1	0	0	0	0	000000000011110000	000000000001111100	0	4	5	-1	14	25	-11	0	0.444444	1	0	1
	N	F	19	adult	teddy	middle	0	0	0	0	0	0	0	1	1	1	1	0	0	0	0	0	0	0	000000011110000000	000001111111100000	0	4	8	-4	0	0	0	4	0.777778	0	0	0
	N	F	19	adult	teddy	right	0	0	0	0	0	1	1	1	0	0	0	0	0	0	0	0	0	0	000001110000000000	001111100000000000	0	3	5	-2	-9	-25	16	-1	0.333333	1	0	1
	N	F	19	adult	teddy	left	0	0	0	0	0	0	0	1	1	1	1	0	0	0	0	0	0	0	000000011110000000	000000000001111100	0	4	5	-1	0	25	-25	-4	0	0	0	0
	N	F	19	adult	teddy	middle	0	0	0	0	0	0	0	0	0	0	0	0	0	0	0	0	0	0	000000000000000000	000001111111100000	0	0	8	-8	0	0	0	0	0.333333	0	0	0
	N	F	19	adult	teddy	right	0	0	0	0	0	0	0	1	1	1	1	1	0	0	0	0	0	0	000000011111000000	001111100000000000	0	5	5	0	3	-25	28	-5	-0.111111	0	1	0
	N	F	19	adult	teddy	left	0	0	0	0	0	0	1	1	1	1	1	1	1	1	1	1	1	0	000000111111111110	000000000001111100	0	11	5	6	30	25	5	-1	0.333333	1	0	1
	N	F	19	adult	teddy	middle	0	0	1	1	1	1	1	1	0	0	1	1	1	1	1	1	0	0	001111110011111100	000001111111100000	0	12	8	4	0	0	0	0	0.333333	0	0	0
	N	F	19	adult	teddy	right	0	0	1	1	1	1	1	1	1	1	1	0	0	1	1	0	0	0	001111111110011000	001111100000000000	0	11	5	6	-14	-25	11	-3	0.111111	1	0	1
	N	F	18	adult	teddy	left	0	0	0	0	0	1	1	1	1	1	1	1	0	0	0	0	0	0	000001111111000000	000000000001111100	0	7	5	2	-4	25	-29	-7	-0.333333	0	-1	-1
	N	F	18	adult	teddy	middle	0	0	0	0	0	0	1	1	1	1	1	1	0	0	0	0	0	0	000000111111000000	000001111111100000	0	6	8	-2	0	0	0	6	1	0	0	0
	N	F	18	adult	teddy	right	0	0	0	0	0	1	1	1	1	1	1	1	0	0	0	0	0	0	000001111111000000	001111100000000000	0	7	5	2	-4	-25	21	-5	-0.111111	1	0	1
	N	F	18	adult	teddy	left	0	0	0	0	0	0	1	1	1	1	1	1	1	1	0	0	0	0	000000111111110000	000000000001111100	0	8	5	3	9	25	-16	-4	0	1	0	1
	N	F	18	adult	teddy	middle	0	0	0	1	1	1	1	1	0	0	1	1	1	1	1	0	0	0	000111110011111000	000001111111100000	0	10	8	2	0	0	0	2	0.555556	0	0	0
	N	F	18	adult	teddy	right	0	0	0	1	1	1	1	1	1	1	1	0	0	0	0	0	0	0	000111111110000000	001111100000000000	0	8	5	3	-18	-25	7	-2	0.222222	1	0	1
	N	F	18	adult	boy	left	0	0	0	0	0	0	0	0	0	0	0	1	1	1	1	1	0	0	000000000001111100	000000000001111100	1	5	5	0	25	25	0	3	0.777778	1	0	1
	N	F	18	adult	boy	middle	0	0	0	0	0	0	1	1	0	0	1	1	1	0	0	0	0	0	000000110011100000	000001111111100000	0	5	8	-3	4	0	4	5	0.888889	0	0	0
	N	F	18	adult	boy	right	0	0	0	1	1	1	1	1	0	0	0	0	0	0	0	0	0	0	000111110000000000	001111100000000000	0	5	5	0	-20	-25	5	1	0.555556	1	0	1
	N	F	18	adult	boy	left	0	0	0	1	1	1	1	1	1	1	1	1	1	0	0	0	0	0	000111111111100000	000000000001111100	0	10	5	5	-11	25	-36	-8	-0.444444	0	-1	-1
	N	F	18	adult	boy	middle	0	0	0	0	1	1	1	1	1	1	1	1	1	1	0	0	0	0	000011111111110000	000001111111100000	0	10	8	2	0	0	0	6	1	0	0	0
	N	F	18	adult	boy	right	0	0	0	1	1	1	1	1	1	1	1	1	1	1	0	0	0	0	000111111111110000	001111100000000000	0	11	5	6	-6	-25	19	-5	-0.111111	1	0	1
	N	F	19	adult	boy	left	0	0	0	0	0	0	0	0	1	1	1	1	1	0	0	0	0	0	000000001111100000	000000000001111100	0	5	5	0	9	25	-16	-3	0.111111	1	0	1
	N	F	19	adult	boy	middle	0	0	0	0	0	0	0	1	1	1	1	1	0	0	0	0	0	0	000000011111000000	000001111111100000	0	5	8	-3	3	0	3	5	0.888889	0	0	0
	N	F	19	adult	boy	right	0	0	0	0	0	0	1	1	1	1	0	0	0	0	0	0	0	0	000000111100000000	001111100000000000	0	4	5	-1	-5	-25	20	-4	0	1	0	1
	N	F	19	adult	boy	left	0	0	0	0	0	0	0	1	1	1	1	1	1	0	0	0	0	0	000000011111100000	000000000001111100	0	6	5	1	7	25	-18	-4	0	1	0	1
	N	F	19	adult	boy	middle	0	0	0	0	0	1	1	1	0	0	1	1	1	0	0	0	0	0	000001110011100000	000001111111100000	0	6	8	-2	0	0	0	6	1	0	0	0
	N	F	19	adult	boy	right	0	0	0	0	0	1	1	1	1	1	1	1	0	0	0	0	0	0	000001111111000000	001111100000000000	0	7	5	2	-4	-25	21	-5	-0.111111	1	0	1
	N	M	18	adult	boy	left	0	0	0	0	0	0	0	0	0	0	1	1	1	1	0	0	0	0	000000000011110000	000000000001111100	0	4	5	-1	14	25	-11	0	0.444444	1	0	1
	N	M	18	adult	boy	middle	0	0	0	0	0	0	1	1	1	1	1	0	0	0	0	0	0	0	000000111110000000	000001111111100000	0	5	8	-3	-3	0	-3	5	0.888889	0	0	0
	N	M	18	adult	boy	right	0	0	0	0	1	1	1	1	0	0	0	0	0	0	0	0	0	0	000011110000000000	001111100000000000	0	4	5	-1	-14	-25	11	0	0.444444	1	0	1
	N	M	21	adult	boy	left	0	0	0	0	0	0	0	0	1	1	1	1	0	0	0	0	0	0	000000001111000000	000000000001111100	0	4	5	-1	5	25	-20	-4	0	1	0	1
	N	M	21	adult	boy	middle	0	0	0	0	0	0	1	1	1	1	1	1	0	0	0	0	0	0	000000111111000000	000001111111100000	0	6	8	-2	0	0	0	6	1	0	0	0
	N	M	21	adult	boy	right	0	0	0	0	0	0	1	1	1	1	0	0	0	0	0	0	0	0	000000111100000000	001111100000000000	0	4	5	-1	-5	-25	20	-4	0	1	0	1
	N	F	18	adult	boy	left	0	0	0	1	0	0	1	1	1	1	1	1	1	0	0	0	0	0	000100111111100000	000000000001111100	0	8	5	3	-2	25	-27	-6	-0.222222	0	-1	-1
	N	F	18	adult	boy	middle	0	0	0	0	0	1	1	1	0	0	1	1	1	1	0	0	0	0	000001110011110000	000001111111100000	0	7	8	-1	5	0	5	5	0.888889	0	0	0
	N	F	18	adult	boy	right	0	0	0	0	0	0	1	1	1	1	1	1	1	1	0	0	0	0	000000111111110000	001111100000000000	0	8	5	3	9	-25	34	-8	-0.444444	0	1	0
	N	F	19	adult	boy	left	1	1	1	1	1	1	1	1	1	1	1	1	1	0	0	0	0	0	111111111111100000	000000000001111100	0	13	5	8	-35	25	-60	-11	-0.777778	0	-1	-1
	N	F	19	adult	boy	middle	0	0	0	1	1	1	1	1	1	1	1	1	1	1	0	0	0	0	000111111111110000	000001111111100000	0	11	8	3	-6	0	-6	5	0.888889	0	0	0
	N	F	19	adult	boy	right	0	0	0	0	1	1	1	1	1	1	1	1	1	1	1	1	1	1	000011111111111111	001111100000000000	0	14	5	9	30	-25	55	-10	-0.666667	0	1	0
	N	F	20	adult	boy	left	0	0	0	0	0	0	1	1	1	1	1	1	1	1	0	0	0	0	000000111111110000	000000000001111100	0	8	5	3	9	25	-16	-4	0	1	0	1
	N	F	20	adult	boy	middle	0	0	0	0	0	1	1	1	1	0	1	1	1	1	0	0	0	0	000001111011110000	000001111111100000	0	8	8	0	4	0	4	6	1	0	0	0
	N	F	20	adult	boy	right	0	0	0	0	0	1	1	1	1	1	0	0	0	0	0	0	0	0	000001111100000000	001111100000000000	0	5	5	0	-9	-25	16	-3	0.111111	1	0	1
	N	F	18	adult	boy	left	1	1	1	0	0	0	1	1	1	0	0	0	0	0	0	0	0	0	111000111000000000	000000000001111100	0	6	5	1	-30	25	-55	-6	-0.222222	0	-1	-1
	N	F	18	adult	boy	middle	0	0	0	0	1	1	1	1	0	0	0	1	1	1	1	0	0	0	000011110001111000	000001111111100000	0	8	8	0	4	0	4	2	0.555556	0	0	0
	N	F	18	adult	boy	right	0	0	0	1	1	1	1	1	1	1	1	0	0	0	0	0	0	0	000111111110000000	001111100000000000	0	8	5	3	-18	-25	7	-2	0.222222	1	0	1
	N	F	19	adult	boy	left	0	0	0	0	0	0	1	1	1	1	1	1	1	1	0	0	0	0	000000111111110000	000000000001111100	0	8	5	3	9	25	-16	-4	0	1	0	1
	N	F	19	adult	boy	middle	0	0	0	0	1	1	1	1	0	0	0	1	1	1	1	0	0	0	000011110001111000	000001111111100000	0	8	8	0	4	0	4	2	0.555556	0	0	0
	N	F	19	adult	boy	right	0	0	1	1	1	1	1	1	1	1	1	0	0	0	0	0	0	0	001111111110000000	001111100000000000	0	9	5	4	-25	-25	0	-1	0.333333	1	0	1
	N	F	19	adult	boy	left	0	0	0	0	0	1	1	1	1	0	0	0	0	0	0	0	0	0	000001111000000000	000000000001111100	0	4	5	-1	-10	25	-35	-4	0	0	-1	-1
	N	F	19	adult	boy	middle	0	0	0	0	0	0	1	1	1	1	1	1	0	0	0	0	0	0	000000111111000000	000001111111100000	0	6	8	-2	0	0	0	6	1	0	0	0
	N	F	19	adult	boy	right	0	0	0	0	0	0	0	0	0	1	1	1	1	0	0	0	0	0	000000000111100000	001111100000000000	0	4	5	-1	10	-25	35	-4	0	0	1	0
	N	F	18	adult	boy	left	0	1	1	1	1	1	1	1	1	0	0	0	0	0	0	0	0	0	011111111000000000	000000000001111100	0	8	5	3	-36	25	-61	-8	-0.444444	0	-1	-1
	N	F	18	adult	boy	middle	0	0	0	0	0	1	1	1	1	1	1	1	1	0	0	0	0	0	000001111111100000	000001111111100000	1	8	8	0	0	0	0	8	1.22222	0	0	0
	N	F	18	adult	boy	right	0	0	0	0	0	0	0	0	1	1	1	1	1	1	1	1	0	0	000000001111111100	001111100000000000	0	8	5	3	27	-25	52	-8	-0.444444	0	1	0
	N	F	18	adult	boy	left	0	0	0	0	0	0	0	0	1	1	1	1	1	1	1	1	0	0	000000001111111100	000000000001111100	0	8	5	3	27	25	2	0	0.444444	1	0	1
	N	F	18	adult	boy	middle	0	0	0	0	0	1	1	1	0	0	1	1	1	0	0	0	0	0	000001110011100000	000001111111100000	0	6	8	-2	0	0	0	6	1	0	0	0
	N	F	18	adult	boy	right	0	0	0	0	1	1	1	1	1	1	1	1	0	0	0	0	0	0	000011111111000000	001111100000000000	0	8	5	3	-9	-25	16	-4	0	1	0	1
	N	F	21	adult	boy	left	0	0	0	0	1	1	0	0	0	0	0	0	0	0	0	0	0	0	000011000000000000	000000000001111100	0	2	5	-3	-9	25	-34	-2	0.222222	0	-1	-1
	N	F	21	adult	boy	middle	0	0	0	0	0	0	0	0	1	1	1	0	0	0	0	0	0	0	000000001110000000	000001111111100000	0	3	8	-5	2	0	2	3	0.666667	0	0	0
	N	F	21	adult	boy	right	0	0	0	0	0	0	0	0	0	0	0	1	1	0	0	0	0	0	000000000001100000	001111100000000000	0	2	5	-3	7	-25	32	-2	0.222222	0	1	0
		48	18.6333																									5.55	6	-0.45	-0.227778	0	-0.227778	-0.122222	0.393827	0.397222	-0.0138889
		12	1.09799

## Sheet: Sheet1
autism	group	position	category	count		Left
N	adult	left	-1	17			ASD	TD
N	adult	left	0	2		-1	14	13	27	0.964872
N	adult	left	1	41		0	2	2	4
N	adult	middle	-1	0		1	14	15	29
N	adult	middle	0	60			30	30	60
N	adult	middle	1	0
N	adult	right	-1	0			ASD	TD
N	adult	right	0	18		-1	13.5	13.5	27
N	adult	right	1	42		0	2	2	4
N	child	left	-1	13		1	14.5	14.5	29
N	child	left	0	2			30	30	60
N	child	left	1	15
N	child	middle	-1	0		right
N	child	middle	0	30			ASD	TD
N	child	middle	1	0		-1	0	0	0	1.3063e-40
N	child	right	-1	0		0	15	14	29
N	child	right	0	14		1	15	16	31
N	child	right	1	16			30	30	60
Y	child	left	-1	14
Y	child	left	0	2			ASD	TD
Y	child	left	1	14		-1	13.5	13.5	27
Y	child	middle	-1	0		0	2	2	4
Y	child	middle	0	30		1	14.5	14.5	29
Y	child	middle	1	0			30	30	60
Y	child	right	-1	0
Y	child	right	0	15
Y	child	right	1	15
